# Supplementary material for: Spatio-temporal associations between deforestation and malaria incidence in Lao PDR
Source: eLife. 2021 Mar 9;10:e56974. doi: 10.7554/eLife.56974 (PMC8024023; doi:10.7554/eLife.56974)
Supplement: Figure 2—source data 1. [file elife-56974-fig2-data1.zip › Figure2sourcedata.csv]

Region	Month_ID	Population	Number_Tested	Number_Positive	Number_Positive_Pf	Number_Positive_Pv	Incidence_Overall	Incidence_Pf	Incidence_Pv	Test_Positivity_Overall	Test_Positivity_Pf	Test_Positivity_Pv
North	1	136698	10	8	0	8	0.0585231678590762	0	0.0585231678590762	80	0	80
North	2	136698	8	4	0	4	0.0292615839295381	0	0.0292615839295381	50	0	50
North	3	136698	6	3	0	3	0.0219461879471536	0	0.0219461879471536	50	0	50
North	4	136698	5	0	0	0	0	0	0	0	0	0
North	5	136698	4	1	0	1	0.00731539598238453	0	0.00731539598238453	25	0	25
North	6	136698	6	0	0	0	0	0	0	0	0	0
North	7	136698	2	0	0	0	0	0	0	0	0	0
North	8	136698	0	0	0	0	0	0	0	NA	NA	NA
North	9	136698	9	1	1	0	0.00731539598238453	0.00731539598238453	0	11.1111111111111	11.1111111111111	0
North	10	136698	9	1	1	0	0.00731539598238453	0.00731539598238453	0	11.1111111111111	11.1111111111111	0
North	11	136698	4	1	1	1	0.00731539598238453	0.00731539598238453	0.00731539598238453	25	25	25
North	12	136698	3	0	0	0	0	0	0	0	0	0
North	13	139083	0	0	0	0	0	0	0	NA	NA	NA
North	14	139083	5	0	0	0	0	0	0	0	0	0
North	15	139083	1	0	0	0	0	0	0	0	0	0
North	16	139083	3	0	0	0	0	0	0	0	0	0
North	17	139083	6	0	0	0	0	0	0	0	0	0
North	18	139083	11	0	0	0	0	0	0	0	0	0
North	19	139083	12	4	0	4	0.0287598052961181	0	0.0287598052961181	33.3333333333333	0	33.3333333333333
North	20	139083	79	6	0	6	0.0431397079441772	0	0.0431397079441772	7.59493670886076	0	7.59493670886076
North	21	139083	27	3	0	3	0.0215698539720886	0	0.0215698539720886	11.1111111111111	0	11.1111111111111
North	22	139083	19	8	1	8	0.0575196105922363	0.00718995132402954	0.0575196105922363	42.1052631578947	5.26315789473684	42.1052631578947
North	23	139083	26	9	2	8	0.0647095619162658	0.0143799026480591	0.0575196105922363	34.6153846153846	7.69230769230769	30.7692307692308
North	24	139083	13	8	1	8	0.0575196105922363	0.00718995132402954	0.0575196105922363	61.5384615384615	7.69230769230769	61.5384615384615
North	25	141335	17	1	0	1	0.00707538826193087	0	0.00707538826193087	5.88235294117647	0	5.88235294117647
North	26	141335	13	0	0	0	0	0	0	0	0	0
North	27	141335	10	3	0	3	0.0212261647857926	0	0.0212261647857926	30	0	30
North	28	141335	11	6	0	6	0.0424523295715852	0	0.0424523295715852	54.5454545454545	0	54.5454545454545
North	29	141335	30	6	1	5	0.0424523295715852	0.00707538826193087	0.0353769413096544	20	3.33333333333333	16.6666666666667
North	30	141335	23	5	1	5	0.0353769413096544	0.00707538826193087	0.0353769413096544	21.7391304347826	4.34782608695652	21.7391304347826
North	31	141335	93	29	6	24	0.205186259595995	0.0424523295715852	0.169809318286341	31.1827956989247	6.45161290322581	25.8064516129032
North	32	141335	40	12	3	12	0.0849046591431705	0.0212261647857926	0.0849046591431705	30	7.5	30
North	33	141335	56	14	0	14	0.0990554356670322	0	0.0990554356670322	25	0	25
North	34	141335	47	14	0	14	0.0990554356670322	0	0.0990554356670322	29.7872340425532	0	29.7872340425532
North	35	141335	58	24	7	22	0.169809318286341	0.0495277178335161	0.155658541762479	41.3793103448276	12.0689655172414	37.9310344827586
North	36	141335	67	18	0	18	0.127356988714756	0	0.127356988714756	26.865671641791	0	26.865671641791
North	37	143824	28	6	0	6	0.0417176549115586	0	0.0417176549115586	21.4285714285714	0	21.4285714285714
North	38	143824	24	11	0	11	0.0764823673378574	0	0.0764823673378574	45.8333333333333	0	45.8333333333333
North	39	143824	32	11	0	11	0.0764823673378574	0	0.0764823673378574	34.375	0	34.375
North	40	143824	49	17	0	17	0.118200022249416	0	0.118200022249416	34.6938775510204	0	34.6938775510204
North	41	143824	32	8	0	8	0.0556235398820781	0	0.0556235398820781	25	0	25
North	42	143824	88	44	3	41	0.30592946935143	0.0208588274557793	0.28507064189565	50	3.40909090909091	46.5909090909091
North	43	143824	86	20	3	20	0.139058849705195	0.0208588274557793	0.139058849705195	23.2558139534884	3.48837209302326	23.2558139534884
North	44	143824	71	18	3	18	0.125152964734676	0.0208588274557793	0.125152964734676	25.3521126760563	4.22535211267606	25.3521126760563
North	45	143824	66	17	0	17	0.118200022249416	0	0.118200022249416	25.7575757575758	0	25.7575757575758
North	46	143824	63	9	0	9	0.0625764823673379	0	0.0625764823673379	14.2857142857143	0	14.2857142857143
North	47	143824	58	5	0	5	0.0347647124262988	0	0.0347647124262988	8.62068965517241	0	8.62068965517241
North	48	143824	8	0	0	0	0	0	0	0	0	0
South	10	211773	928	181	70	130	0.854688746912968	0.330542609303358	0.613864845849093	19.5043103448276	7.54310344827586	14.0086206896552
South	11	211773	868	226	119	137	1.06718042432227	0.561922435815708	0.646919106779429	26.036866359447	13.7096774193548	15.7834101382488
South	12	211773	850	284	160	142	1.34105858631648	0.755525964121961	0.67052929315824	33.4117647058824	18.8235294117647	16.7058823529412
South	13	219312	1011	286	166	136	1.30407820821478	0.756912526446341	0.620121106004231	28.2888229475767	16.4193867457962	13.4520276953511
South	14	219312	1253	324	194	147	1.47734734077479	0.884584518858977	0.670277960166338	25.8579409417398	15.4828411811652	11.731843575419
South	15	219312	1662	468	274	232	2.13394615889691	1.24936164003794	1.05785365141898	28.158844765343	16.4861612515042	13.9590854392298
South	16	219312	1745	649	362	362	2.95925439556431	1.65061647333479	1.65061647333479	37.1919770773639	20.7449856733524	20.7449856733524
South	17	219312	2216	879	485	462	4.00798861895382	2.21146129714744	2.10658787480849	39.6660649819495	21.8862815884477	20.8483754512635
South	18	219312	2565	1272	783	547	5.79995622674546	3.57025607353907	2.49416356606114	49.5906432748538	30.5263157894737	21.3255360623782
South	19	219312	2083	867	452	496	3.95327205077698	2.06099073466112	2.26161815130955	41.6226596255401	21.6994719155065	23.8118098895823
South	20	219312	1833	662	278	420	3.01853067775589	1.26760049609688	1.91507988618954	36.1156573922531	15.1663938897981	22.9132569558101
South	21	219312	1961	693	384	350	3.15988181221274	1.75093018165901	1.59589990515795	35.3391126976033	19.5818459969403	17.8480367159612
South	22	219312	1944	752	393	405	3.42890493908222	1.79196760779164	1.84668417596848	38.6831275720165	20.2160493827161	20.8333333333333
South	23	219312	1833	736	377	407	3.35594951484643	1.71901218355585	1.85580360399796	40.1527550463721	20.5673758865248	22.2040370976541
South	24	219312	1753	887	485	443	4.04446633107171	2.21146129714744	2.01995330852849	50.5989731888192	27.6668568168853	25.2709640616087
South	25	226741	1579	670	370	336	2.95491331519222	1.63181780092705	1.481866975977	42.4319189360355	23.4325522482584	21.2792906903103
South	26	226741	1394	529	237	313	2.33305842348759	1.04524545626949	1.38042965321667	37.948350071736	17.0014347202296	22.4533715925395
South	27	226741	1717	623	256	400	2.74762835129068	1.12904150550628	1.76412735235357	36.2842166569598	14.9097262667443	23.296447291788
South	28	226741	922	407	190	256	1.79499958101975	0.837960492367944	1.12904150550628	44.1431670281996	20.6073752711497	27.765726681128
South	29	226741	1353	451	161	320	1.98905358977865	0.71006125932231	1.41130188188285	33.3333333333333	11.8994826311899	23.6511456023651
South	30	226741	1857	556	254	320	2.45213701977146	1.12022086874451	1.41130188188285	29.9407646742057	13.6779752288638	17.2320947765213
South	31	226741	1265	432	164	288	1.90525754054185	0.723292214464962	1.27017169369457	34.1501976284585	12.9644268774704	22.7667984189723
South	32	226741	1269	328	118	220	1.44658442892992	0.520417568944302	0.970270043794461	25.8471237194641	9.29866036249015	17.3364854215918
South	33	226741	1611	380	137	266	1.67592098473589	0.604213618181097	1.17314468931512	23.5878336436996	8.504034761018	16.5114835505897
South	34	226741	1562	508	259	276	2.24044173748903	1.14227246064893	1.21724787312396	32.5224071702945	16.5813060179257	17.6696542893726
South	35	226741	1460	451	191	275	1.98905358977865	0.842370810748828	1.21283755474308	30.8904109589041	13.0821917808219	18.8356164383562
South	36	226741	1161	413	227	199	1.82146149130506	1.00114227246065	0.877653357795899	35.57278208441	19.5521102497847	17.1403962101637
South	37	234359	1330	523	294	306	2.23161901185788	1.25448563955299	1.30568913504495	39.3233082706767	22.1052631578947	23.0075187969925
South	38	234359	1177	402	192	228	1.71531709898062	0.819255927871343	0.972866414347219	34.1546304163127	16.3126593033135	19.3712829226848
South	39	234359	1019	317	151	177	1.35262567257925	0.64431065160715	0.755251558506394	31.1089303238469	14.8184494602552	17.3699705593719
South	40	234359	846	194	83	123	0.827789843786669	0.354157510486049	0.524835828792579	22.9314420803783	9.81087470449173	14.5390070921986
South	41	234359	1036	171	52	122	0.729649810760415	0.221881813798489	0.520568870834916	16.5057915057915	5.01930501930502	11.7760617760618
South	42	234359	1349	157	49	119	0.669912399353129	0.209080939925499	0.507767996961926	11.6382505559674	3.63232023721275	8.82134914751668
South	43	234359	1144	97	18	80	0.413894921893335	0.0768052432379384	0.341356636613059	8.47902097902098	1.57342657342657	6.99300699300699
South	44	234359	1110	130	48	85	0.554704534496222	0.204813981967836	0.362691426401376	11.7117117117117	4.32432432432432	7.65765765765766
South	45	234359	1011	88	35	53	0.375492300274365	0.149343528518214	0.226148771756152	8.70425321463897	3.46191889218595	5.24233432245302
South	46	234359	102	0	0	0	0	0	0	0	0	0
