# Supplementary material for: Spatio-temporal associations between deforestation and malaria incidence in Lao PDR
Source: eLife. 2021 Mar 9;10:e56974. doi: 10.7554/eLife.56974 (PMC8024023; doi:10.7554/eLife.56974)
Supplement: Table 1—source data 1. [file elife-56974-table1-data1.zip]

Archive with 1 entries (1 files):
- Table1sourcedata.csv
