# Supplementary material for: Spatio-temporal associations between deforestation and malaria incidence in Lao PDR
Source: eLife. 2021 Mar 9;10:e56974. doi: 10.7554/eLife.56974 (PMC8024023; doi:10.7554/eLife.56974)
Supplement: Table 1—source data 1. [file elife-56974-table1-data1.zip › Table1sourcedata.csv]

variable_names	IRR.x	IRR_ll.x	IRR_ul.x	Region
Percent_Area_Experienced_Forest_Loss_Village_Buffer_1km_In_Previous_1_Year	1	0.99	1.01	South
Percent_Area_Experienced_Forest_Loss_Village_Buffer_1km_In_Previous_2_Year	1	0.99	1.01	South
Percent_Area_Experienced_Forest_Loss_Village_Buffer_1km_In_Previous_3_Year	0.99	0.99	1	South
Percent_Area_Experienced_Forest_Loss_Village_Buffer_1km_In_Previous_4_Year	0.99	0.99	1	South
Percent_Area_Experienced_Forest_Loss_Village_Buffer_1km_In_Previous_5_Year	1	0.99	1	South
Percent_Area_Experienced_Forest_Loss_Village_Buffer_10km_In_Previous_1_Year	1.01	0.99	1.04	South
Percent_Area_Experienced_Forest_Loss_Village_Buffer_10km_In_Previous_2_Year	1	0.98	1.01	South
Percent_Area_Experienced_Forest_Loss_Village_Buffer_10km_In_Previous_3_Year	0.98	0.97	1	South
Percent_Area_Experienced_Forest_Loss_Village_Buffer_10km_In_Previous_4_Year	0.98	0.97	0.99	South
Percent_Area_Experienced_Forest_Loss_Village_Buffer_10km_In_Previous_5_Year	0.97	0.96	0.99	South
Percent_Area_Experienced_Forest_Loss_Village_Buffer_30km_In_Previous_1_Year	1.16	1.1	1.22	South
Percent_Area_Experienced_Forest_Loss_Village_Buffer_30km_In_Previous_2_Year	1.08	1.04	1.13	South
Percent_Area_Experienced_Forest_Loss_Village_Buffer_30km_In_Previous_3_Year	0.93	0.9	0.97	South
Percent_Area_Experienced_Forest_Loss_Village_Buffer_30km_In_Previous_4_Year	0.94	0.92	0.97	South
Percent_Area_Experienced_Forest_Loss_Village_Buffer_30km_In_Previous_5_Year	0.94	0.91	0.97	South
Percent_Area_Experienced_Forest_Loss_Village_Buffer_1km_In_Previous_1_Year	1	1	1.01	North
Percent_Area_Experienced_Forest_Loss_Village_Buffer_1km_In_Previous_2_Year	1	1	1.01	North
Percent_Area_Experienced_Forest_Loss_Village_Buffer_1km_In_Previous_3_Year	1	1	1.01	North
Percent_Area_Experienced_Forest_Loss_Village_Buffer_1km_In_Previous_4_Year	1	1	1.01	North
Percent_Area_Experienced_Forest_Loss_Village_Buffer_1km_In_Previous_5_Year	1	1	1.01	North
Percent_Area_Experienced_Forest_Loss_Village_Buffer_10km_In_Previous_1_Year	1.03	0.99	1.06	North
Percent_Area_Experienced_Forest_Loss_Village_Buffer_10km_In_Previous_2_Year	1.01	0.99	1.04	North
Percent_Area_Experienced_Forest_Loss_Village_Buffer_10km_In_Previous_3_Year	1.01	0.99	1.02	North
Percent_Area_Experienced_Forest_Loss_Village_Buffer_10km_In_Previous_4_Year	1	0.99	1.02	North
Percent_Area_Experienced_Forest_Loss_Village_Buffer_10km_In_Previous_5_Year	1.01	0.99	1.02	North
Percent_Area_Experienced_Forest_Loss_Village_Buffer_30km_In_Previous_1_Year	1.01	0.94	1.08	North
Percent_Area_Experienced_Forest_Loss_Village_Buffer_30km_In_Previous_2_Year	0.99	0.95	1.03	North
Percent_Area_Experienced_Forest_Loss_Village_Buffer_30km_In_Previous_3_Year	0.96	0.94	0.99	North
Percent_Area_Experienced_Forest_Loss_Village_Buffer_30km_In_Previous_4_Year	0.97	0.94	0.99	North
Percent_Area_Experienced_Forest_Loss_Village_Buffer_30km_In_Previous_5_Year	0.96	0.93	0.98	North
