# Supplementary material for: Spatio-temporal associations between deforestation and malaria incidence in Lao PDR
Source: eLife. 2021 Mar 9;10:e56974. doi: 10.7554/eLife.56974 (PMC8024023; doi:10.7554/eLife.56974)
Supplement: Figure 4—source data 1. [file elife-56974-fig4-data1.zip › Figure4sourcedata.csv]

variable_names	IRR	IRR_ll	IRR_ul	Species
Percent_Area_Experienced_Forest_Loss_Village_Buffer_1km_In_Previous_1_Year	1	0.99	1.02	Pf
Percent_Area_Experienced_Forest_Loss_Village_Buffer_1km_In_Previous_2_Year	1	0.99	1.01	Pf
Percent_Area_Experienced_Forest_Loss_Village_Buffer_1km_In_Previous_3_Year	0.99	0.98	1	Pf
Percent_Area_Experienced_Forest_Loss_Village_Buffer_1km_In_Previous_4_Year	0.99	0.98	1	Pf
Percent_Area_Experienced_Forest_Loss_Village_Buffer_1km_In_Previous_5_Year	1	0.99	1	Pf
Percent_Area_Experienced_Forest_Loss_Village_Buffer_10km_In_Previous_1_Year	1.04	1.01	1.07	Pf
Percent_Area_Experienced_Forest_Loss_Village_Buffer_10km_In_Previous_2_Year	1.01	0.99	1.03	Pf
Percent_Area_Experienced_Forest_Loss_Village_Buffer_10km_In_Previous_3_Year	0.99	0.97	1.01	Pf
Percent_Area_Experienced_Forest_Loss_Village_Buffer_10km_In_Previous_4_Year	0.98	0.96	0.99	Pf
Percent_Area_Experienced_Forest_Loss_Village_Buffer_10km_In_Previous_5_Year	0.97	0.95	0.98	Pf
Percent_Area_Experienced_Forest_Loss_Village_Buffer_30km_In_Previous_1_Year	1.27	1.18	1.36	Pf
Percent_Area_Experienced_Forest_Loss_Village_Buffer_30km_In_Previous_2_Year	1.15	1.08	1.22	Pf
Percent_Area_Experienced_Forest_Loss_Village_Buffer_30km_In_Previous_3_Year	0.85	0.8	0.9	Pf
Percent_Area_Experienced_Forest_Loss_Village_Buffer_30km_In_Previous_4_Year	0.85	0.81	0.88	Pf
Percent_Area_Experienced_Forest_Loss_Village_Buffer_30km_In_Previous_5_Year	0.83	0.8	0.87	Pf
Percent_Area_Experienced_Forest_Loss_Village_Buffer_1km_In_Previous_1_Year	1	0.99	1.01	Pv
Percent_Area_Experienced_Forest_Loss_Village_Buffer_1km_In_Previous_2_Year	1	0.99	1.01	Pv
Percent_Area_Experienced_Forest_Loss_Village_Buffer_1km_In_Previous_3_Year	1	0.99	1.01	Pv
Percent_Area_Experienced_Forest_Loss_Village_Buffer_1km_In_Previous_4_Year	1	0.99	1	Pv
Percent_Area_Experienced_Forest_Loss_Village_Buffer_1km_In_Previous_5_Year	1	1	1.01	Pv
Percent_Area_Experienced_Forest_Loss_Village_Buffer_10km_In_Previous_1_Year	1	0.97	1.02	Pv
Percent_Area_Experienced_Forest_Loss_Village_Buffer_10km_In_Previous_2_Year	1	0.98	1.01	Pv
Percent_Area_Experienced_Forest_Loss_Village_Buffer_10km_In_Previous_3_Year	0.99	0.98	1.01	Pv
Percent_Area_Experienced_Forest_Loss_Village_Buffer_10km_In_Previous_4_Year	0.99	0.98	1.01	Pv
Percent_Area_Experienced_Forest_Loss_Village_Buffer_10km_In_Previous_5_Year	0.99	0.98	1	Pv
Percent_Area_Experienced_Forest_Loss_Village_Buffer_30km_In_Previous_1_Year	1.07	1.01	1.13	Pv
Percent_Area_Experienced_Forest_Loss_Village_Buffer_30km_In_Previous_2_Year	1.06	1.01	1.11	Pv
Percent_Area_Experienced_Forest_Loss_Village_Buffer_30km_In_Previous_3_Year	1.02	0.97	1.06	Pv
Percent_Area_Experienced_Forest_Loss_Village_Buffer_30km_In_Previous_4_Year	1.01	0.98	1.04	Pv
Percent_Area_Experienced_Forest_Loss_Village_Buffer_30km_In_Previous_5_Year	1.01	0.98	1.04	Pv
