# Supplementary material for: Spatio-temporal associations between deforestation and malaria incidence in Lao PDR
Source: eLife. 2021 Mar 9;10:e56974. doi: 10.7554/eLife.56974 (PMC8024023; doi:10.7554/eLife.56974)
Supplement: Figure 5—source data 1. [file elife-56974-fig5-data1.zip › Figure5sourcedata.csv]

variable_names	IRR	IRR_ll	IRR_ul	Region	Threshold
Percent_Area_Experienced_Forest_Loss_Village_Buffer_30km_In_Previous_1_Year	1.16	1.1	1.22	South	0%
Percent_Area_Experienced_Forest_Loss_Village_Buffer_30km_In_Previous_2_Year	1.08	1.04	1.13	South	0%
Percent_Area_Experienced_Forest_Loss_Village_Buffer_30km_In_Previous_3_Year	0.93	0.9	0.97	South	0%
Percent_Area_Experienced_Forest_Loss_Village_Buffer_30km_In_Previous_4_Year	0.94	0.92	0.97	South	0%
Percent_Area_Experienced_Forest_Loss_Village_Buffer_30km_In_Previous_5_Year	0.94	0.91	0.97	South	0%
Percent_Area_Experienced_Forest_Loss_Village_Buffer_30km_In_Previous_1_Year	1.01	0.94	1.08	North	0%
Percent_Area_Experienced_Forest_Loss_Village_Buffer_30km_In_Previous_2_Year	0.99	0.95	1.03	North	0%
Percent_Area_Experienced_Forest_Loss_Village_Buffer_30km_In_Previous_3_Year	0.96	0.94	0.99	North	0%
Percent_Area_Experienced_Forest_Loss_Village_Buffer_30km_In_Previous_4_Year	0.97	0.94	0.99	North	0%
Percent_Area_Experienced_Forest_Loss_Village_Buffer_30km_In_Previous_5_Year	0.96	0.93	0.98	North	0%
Percent_Area_Experienced_Forest_Loss_Threshold_68_Village_Buffer_30km_In_Previous_1_Year	1.32	1.14	1.53	South	68%
Percent_Area_Experienced_Forest_Loss_Threshold_68_Village_Buffer_30km_In_Previous_2_Year	1.18	1.08	1.28	South	68%
Percent_Area_Experienced_Forest_Loss_Threshold_68_Village_Buffer_30km_In_Previous_3_Year	0.93	0.89	0.97	South	68%
Percent_Area_Experienced_Forest_Loss_Threshold_68_Village_Buffer_30km_In_Previous_4_Year	0.94	0.91	0.97	South	68%
Percent_Area_Experienced_Forest_Loss_Threshold_68_Village_Buffer_30km_In_Previous_5_Year	0.93	0.9	0.96	South	68%
Percent_Area_Experienced_Forest_Loss_Threshold_68_Village_Buffer_30km_In_Previous_1_Year	1.04	0.96	1.14	North	68%
Percent_Area_Experienced_Forest_Loss_Threshold_68_Village_Buffer_30km_In_Previous_2_Year	0.98	0.93	1.03	North	68%
Percent_Area_Experienced_Forest_Loss_Threshold_68_Village_Buffer_30km_In_Previous_3_Year	0.96	0.92	0.99	North	68%
Percent_Area_Experienced_Forest_Loss_Threshold_68_Village_Buffer_30km_In_Previous_4_Year	0.96	0.93	0.99	North	68%
Percent_Area_Experienced_Forest_Loss_Threshold_68_Village_Buffer_30km_In_Previous_5_Year	0.95	0.92	0.98	North	68%
Percent_Area_Experienced_Forest_Loss_Threshold_87_Village_Buffer_30km_In_Previous_1_Year	1.28	1	1.64	South	87%
Percent_Area_Experienced_Forest_Loss_Threshold_87_Village_Buffer_30km_In_Previous_2_Year	1.35	1.15	1.59	South	87%
Percent_Area_Experienced_Forest_Loss_Threshold_87_Village_Buffer_30km_In_Previous_3_Year	0.89	0.81	0.99	South	87%
Percent_Area_Experienced_Forest_Loss_Threshold_87_Village_Buffer_30km_In_Previous_4_Year	0.87	0.8	0.94	South	87%
Percent_Area_Experienced_Forest_Loss_Threshold_87_Village_Buffer_30km_In_Previous_5_Year	0.83	0.76	0.9	South	87%
Percent_Area_Experienced_Forest_Loss_Threshold_87_Village_Buffer_30km_In_Previous_1_Year	1.34	0.99	1.81	North	87%
Percent_Area_Experienced_Forest_Loss_Threshold_87_Village_Buffer_30km_In_Previous_2_Year	0.94	0.8	1.11	North	87%
Percent_Area_Experienced_Forest_Loss_Threshold_87_Village_Buffer_30km_In_Previous_3_Year	0.86	0.76	0.98	North	87%
Percent_Area_Experienced_Forest_Loss_Threshold_87_Village_Buffer_30km_In_Previous_4_Year	0.87	0.78	0.96	North	87%
Percent_Area_Experienced_Forest_Loss_Threshold_87_Village_Buffer_30km_In_Previous_5_Year	0.83	0.75	0.92	North	87%
